# Supplementary material for: Cellular Expression of Smarca4 (Brg1)-regulated Genes in Zebrafish Retinas
Source: BMC Dev Biol. 2011 Jul 14;11:45. doi: 10.1186/1471-213X-11-45 (PMC3155967; doi:10.1186/1471-213X-11-45)
Supplement: Additional file 2 — Table S1. A summary of the microarray and the corresponding in situ hybridization results for the 27 Smarca4-regulated retinal genes with a positive in situ hybridization expression signal. The fold changes of the four retinal comparisons: YR36/WR36, YR52/WR52, WR52/WR36 and YR52/YR36 from the original microarray analysis are shown here and used to generate the heatmap in Figure 1A. The significant comparisons are highlighted in bold-type font (See Methods and [12] for details). The same four retinal comparisons were conducted using the in situ hybridization samples. In these cases, the expression results were scored as over-expressed (1), no change (0) or under-expressed (-1). These observations are plotted in Figure 1B. If a significant microarray comparison does not have a corresponding change in the in situ hybridization or vice versa, the observation is highlighted by yellow in both microarray and in situ hybridization comparisons. The resulting identity matrix is plotted in Figure 1C. [file 1471-213X-11-45-S2.XLSX]

## Sheet: Table S2
				Microarray comparison (Figure 1A)#				in situ hybridization comparison (Figure 1B)%
Gene Symbol*	Gene Name	Affy ID	Genbank Accession Number	1: YR36/WR36	2: YR52/WR52	3: WR52/WR36	4: YR52/YR36	1: YR36 vs. WR36	2: YR52 vs. WR52	3: WR52 vs. WR36	4: YR52 vs. YR36
olfm2	olfactomedin 2	Dr.10562.1.A1_at	NM_212717	1.18	-4.48	9.00683	1.7	0	-1	1	0
rlbp1l	retinaldehyde binding protein 1a	Dr.11085.1.A1_at	NM_200705	-1.02	-8.18	6.21132	-1.29	-1	-1	1	-1
guk1	guanylate kinase 1	Dr.11305.1.A1_at	NM_200724	3.04	-3.54	169.623	15.73	0	-1	1	0
ndrg1	N-myc downstream regulated gene 1	Dr.12107.1.A1_at	NM_213348	-1.23	-4.55	31.1695	8.44	0	-1	1	1
glra4b	glycine receptor, alpha 4b	Dr.12385.1.S1_at	BC085599	1.1	-5.44	7.98669	1.33	0	-1	1	0
robo2	roundabout homolog 2	Dr.12403.1.S1_at	NM_131633	-1.94	-4.73	8.3171	3.4	0	-1	1	1
irx7	iroquois homeobox protein 7	Dr.12603.1.S1_at	NM_131881	-1.56	-5.29	27.2078	8.01	-1	-1	1	1
barhl2 (B-H2)	BarH-like 2	Dr.16934.1.A1_at	NM_205740	1.04	-2.09	3.93334	1.82	-1	-1	1	1
vangl1	vang-like 1	Dr.17172.1.A1_at	NM_205750	-5.41	-2.35	11.3422	26.15	0	-1	1	1
dtnbp1	dystrobrevin binding protein 1a	Dr.17477.1.S1_at	NM_201134	-1.21	-2.17	1.79006	1	0	-1	0	0
lmo4l	LIM domain only 4, like	Dr.19236.1.S1_at	NM_212689	-1.07	-3.73	8.44305	2.43	0	-1	1	0
elovl4	elongation of very long chain fatty acids (FEN1/Elo2, SUR4/Elo3, yeast)-like 4	Dr.25442.1.A1_at	NM_199972	-1.28	-3.37	12.8954	4.9	0	-1	1	0
ctbp2	C-terminal binding protein 2	Dr.2550.1.S1_s_at	NM_131715	-1.89	-3.19	5.25388	3.1	0	-1	1	1
irx4a	iroquois homeobox protein 4a	Dr.25775.1.S1_at	NM_205698	-108.83	-7.34	5.30307	78.66	-1	-1	1	1
rho	rhodopsin	Dr.354.1.S1_at	NM_131084	1.24	-35.77	116.503	2.64	1	-1	1	1
id2a (id2)	inhibitor of DNA binding 2, dominant negative helix-loop-helix protein, a	Dr.5428.1.S1_at	NM_201291	1.12	-2.39	4.24697	1.58	1	-1	1	1
sv2b	synaptic vesicle glycoprotein 2 b	Dr.5980.2.A1_at	XM_001340144	-10.43	-2.48	11.5523	48.68	0	-1	1	1
calb2l	calbindin 2, like	Dr.7048.1.A1_at	NM_200718	-1.44	-7.9	18.5413	3.39	0	-1	1	1
ckmt1	creatine kinase, mitochondrial 1	Dr.771.1.S1_at	NM_198801	-53.32	-3.38	23.4316	369.2	0	-1	1	1
kal1a	Kallmann syndrome 1a sequence	Dr.8131.1.S1_at	NM_131358	-1.15	-6.61	55.8115	9.7	0	-1	1	0
aanat2	arylalkylamine N-acetyltransferase	Dr.8142.1.S1_at	NM_131411	-1.32	-5.62	19.1699	4.51	0	-1	1	0
pbx1a	pre-B-cell leukemia transcription factor 1a	Dr.8172.1.S1_at	NM_131614 /// NM_131615	-1.59	-3.26	7.24952	3.55	-1	-1	1	1
fzd8b	frizzled homolog 8b	Dr.8181.1.S1_at	NM_131553	5.62	1.25	-1.66774	-7.48	1	0	0	0
tfap2a	transcription factor AP-2 alpha	Dr.8506.1.S1_a_at	NM_176859	-2.83	-2.33	8.41543	10.22	0	-1	1	1
nme2l	non-metastatic cells 2-like, protein (NM23B) expressed in	Dr.9836.1.S1_at	NM_199970	-1.11	-2.87	4.73475	1.83	0	-1	1	0
rcv1	recoverin	Dr.9871.1.A1_at	NM_199964	-7.02	-4.45	65.5627	103.46	-1	-1	1	1
gnat1	guanine nucleotide binding protein (G protein), alpha transducing activity polypeptide 1	Dr.9899.1.S2_at	NM_131868	-1.02	-32.38	27.2045	-1.16	-1	-1	1	0
* the symbol in the brackets are the previous gene symbols based on an earlier version of the affymetrix annotation file.
# bold-type font indicates that particular comparison was inferred as significant in the original microarray study (Leung et al., 2008); criteria: corresponding q-value of the contrast in the factorial analysis < 0.05 and fold change > 2. See Methods for details.
% over-expressed (1)/no change (0)/under-expressed (-1).
yellow colour indicates that the microarray comparison does not match with the corresponding in situ hybridization comparison.
