# Supplementary material for: Cellular Expression of Smarca4 (Brg1)-regulated Genes in Zebrafish Retinas
Source: BMC Dev Biol. 2011 Jul 14;11:45. doi: 10.1186/1471-213X-11-45 (PMC3155967; doi:10.1186/1471-213X-11-45)
Supplement: Additional file 3 — Table S2. A summary of the cellular expression patterns of the 25 Smarca4-regulated retinal genes. The in situ hybridization signal of 25 genes was intense enough for discerning cellular expression domains unambiguously, which were scored as present (1) or absent (0) as defined in Figure 2A, B &2C. For 36 hpf ventral view: GC/BR - ganglion cell region or basal side of retina, OR-b - outer retina - basal, OR-a - outer retinal - apical. For 52 hpf ventral view: GC - ganglion cells, INL-b - inner nuclear layer - basal side, INL-m - inner nuclear layer - middle, INL-a - inner nuclear layer - apical side, ONL - outer nuclear layer. For 36 & 52 hpf lateral view: VP - ventral patch, AV - anterior ventral, AD - anterior dorsal, PD - posterior dorsal, PV - posterior ventral. The resulting matrix was used for the hierarchical clustering and generation of the heatmap in Figure 2D. [file 1471-213X-11-45-S3.XLSX]

## Sheet: Table S2
				WT 36 hpf dorsal/ventral view retinal expression domain&			WT 36 hpf lateral view retinal expression domain&					WT 52 hpf dorsal/ventral view retinal expression domain&					WT 52 hpf lateral view retinal expression domain&
Gene Symbol*	Gene Name	Affy ID	Genbank Accession Number	1 -GC/BR	2 - OR-b	3 - OR-a	1- VP	2 - AV	3 - AD	4 - PD	5 - PV	1 - GC	2 - INL - b	3 - INL - m	4 - INL - a	5 - ONL	1- VP	2 - AV	3 - AD	4 - PD	5 - PV
olfm2	olfactomedin 2	Dr.10562.1.A1_at	NM_212717	0	0	0	0	0	0	0	0	0	1	0	0	0	0	1	1	1	1
rlbp1l	retinaldehyde binding protein 1a	Dr.11085.1.A1_at	NM_200705	0	0	1	1	0	0	0	0	0	1	1	1	0	0	1	1	1	1
guk1	guanylate kinase 1	Dr.11305.1.A1_at	NM_200724	0	0	0	0	0	0	0	0	0	0	0	0	1	1	1	0	0	0
ndrg1	N-myc downstream regulated gene 1	Dr.12107.1.A1_at	NM_213348	0	0	0	0	0	0	0	0	0	0	0	0	1	0	1	1	1	1
glra4b	glycine receptor, alpha 4b	Dr.12385.1.S1_at	BC085599	0	0	0	0	0	0	0	0	1	1	0	0	0	0	1	1	1	1
robo2	roundabout homolog 2	Dr.12403.1.S1_at	NM_131633	0	0	0	0	0	0	0	0	1	0	0	0	0	0	1	1	1	1
irx7	iroquois homeobox protein 7	Dr.12603.1.S1_at	NM_131881	1	0	0	1	0	0	0	0	0	1	1	1	0	0	1	1	1	1
barhl2 (B-H2)	BarH-like 2	Dr.16934.1.A1_at	NM_205740	1	0	0	1	1	1	1	0	1	1	0	0	0	0	1	1	1	1
vangl1	vang-like 1	Dr.17172.1.A1_at	NM_205750	0	0	0	0	0	0	0	0	1	1	0	0	0	0	1	1	1	1
dtnbp1	dystrobrevin binding protein 1a	Dr.17477.1.S1_at	NM_201134	0	0	0	0	0	0	0	0	0	1	0	0	0	0	1	1	1	1
lmo4l	LIM domain only 4, like	Dr.19236.1.S1_at	NM_212689	0	0	0	0	0	0	0	0	0	1	0	0	0	0	1	1	1	1
elovl4	elongation of very long chain fatty acids (FEN1/Elo2, SUR4/Elo3, yeast)-like 4	Dr.25442.1.A1_at	NM_199972	0	0	0	0	0	0	0	0	0	0	0	0	1	1	0	0	0	0
ctbp2	C-terminal binding protein 2	Dr.2550.1.S1_s_at	NM_131715	0	0	0	0	0	0	0	0	0	0	1	1	0	0	1	1	1	1
irx4a	iroquois homeobox protein 4a	Dr.25775.1.S1_at	NM_205698	1	0	0	1	1	0	0	1	1	0	0	0	0	0	1	1	1	1
rho	rhodopsin	Dr.354.1.S1_at	NM_131084	0	0	1	1	0	0	0	0	0	0	0	0	1	1	0	0	0	0
id2a (id2)	inhibitor of DNA binding 2, dominant negative helix-loop-helix protein, a	Dr.5428.1.S1_at	NM_201291	0	0	0	0	0	0	0	0	0	1	0	0	0	0	1	1	1	1
sv2b	synaptic vesicle glycoprotein 2 b	Dr.5980.2.A1_at	XM_001340144	0	0	0	0	0	0	0	0	1	0	1	1	0	0	1	1	1	1
calb2l	calbindin 2, like	Dr.7048.1.A1_at	NM_200718	0	0	0	0	0	0	0	0	1	1	0	0	0	0	1	1	1	1
ckmt1	creatine kinase, mitochondrial 1	Dr.771.1.S1_at	NM_198801	0	0	0	0	0	0	0	0	1	0	0	1	0	0	1	1	1	1
kal1a	Kallmann syndrome 1a sequence	Dr.8131.1.S1_at	NM_131358	0	0	0	0	0	0	0	0	0	1	1	1	0	0	1	1	1	1
aanat2	arylalkylamine N-acetyltransferase	Dr.8142.1.S1_at	NM_131411	0	0	0	0	0	0	0	0	0	0	0	0	1	1	1	1	1	0
pbx1a	pre-B-cell leukemia transcription factor 1a	Dr.8172.1.S1_at	NM_131614 /// NM_131615	1	0	0	1	0	0	0	0	1	1	0	0	0	0	1	1	1	1
fzd8b	frizzled homolog 8b	Dr.8181.1.S1_at	NM_131553	0	0	0	0	0	0	0	0	0	0	0	0	0	0	0	0	0	0
tfap2a	transcription factor AP-2 alpha	Dr.8506.1.S1_a_at	NM_176859	0	0	0	0	0	0	0	0	0	1	0	0	0	0	1	1	1	1
nme2l	non-metastatic cells 2-like, protein (NM23B) expressed in	Dr.9836.1.S1_at	NM_199970	0	0	0	0	0	0	0	0	0	0	0	0	1	1	0	0	0	0
rcv1	recoverin	Dr.9871.1.A1_at	NM_199964	0	0	1	1	0	0	0	0	0	0	0	0	1	1	1	1	1	1
gnat1	guanine nucleotide binding protein (G protein), alpha transducing activity polypeptide 1	Dr.9899.1.S2_at	NM_131868	0	0	1	1	0	0	0	0	0	0	0	0	1	1	0	0	0	0
* the symbol in the brackets are the previous gene symbols based on an earlier version of the affymetrix annotation file.
& 0 = absent, 1 = present; abbreviations: GC/BR - ganglion cell region or basal side of retina; OR-b - outer retina - basal; OR-a - outer retinal - apical; VP - ventral patch; AV - anterior ventral; AD - anterior dorsal; PD - posterior dorsal; PV - posterior ventral; GC - ganglion cells; INL-b - inner nuclear layer - basal side; INL-m - inner nuclear layer - middle; INL-a - inner nuclear layer - …
