# Supplementary material for: Cellular Expression of Smarca4 (Brg1)-regulated Genes in Zebrafish Retinas
Source: BMC Dev Biol. 2011 Jul 14;11:45. doi: 10.1186/1471-213X-11-45 (PMC3155967; doi:10.1186/1471-213X-11-45)
Supplement: Additional file 4 — Table S3. A summary of the cellular expression patterns of the three retinal-specific genes that are inferred to be independent of Smarca4 regulation. Three genes were not inferred by the original factorial microarray analysis as Smarca4-regulated (see text for further discussion) and were inferred as genes that had a retinal-specific expression at both 36 and 52 hpf. Significance was defined by the q-value of the corresponding retinal specific expression contrast < 0.05 and the fold change > = 2 [12]. The fold changes of retina/whole embryo comparison at 36 and 52 hpf are shown here. The experimental results obtained from the in situ hybridization comparison were scored the same way as described in Figure 2. All corresponding in situ hybridization comparisons show the same qualitative change as in the microarray analysis, i.e. over-expression. [file 1471-213X-11-45-S4.XLSX]

## Sheet: Sheet1
				Microarray comparison#		in situ hybridization comparison%
Gene Symbol*	Gene Name	Affy ID	Genbank Accession Number	5: WR36/WA36	6: WR52/WA52	5: WR36 vs. WA36	6: WR52 vs. WA52
foxn4	forkhead box N4	Dr.13699.1.S1_at	NM_131099	2.81	2.36	1	1
bhlhe22 (bhlhb5)	basic helix-loop-helix family, member e22	Dr.13843.1.S1_at	NM_200955	3.47	2.64	1	1
six3a	sine oculis homeobox homolog 3a	Dr.616.1.S1_at	NM_131362	3.35	3.09	1	1
* the symbol in the brackets are the previous gene symbol based on an earlier version of the affymetrix annotation file.
# bold-type font indicates that particular comparison was inferred as significant in the original microarray study (Leung et al., 2008); criteria: corresponding q-value of the contrast in the factorial analysis < 0.05 and fold change > 2. See Methods for details.
% over-expressed (1)/no change (0)/under-expressed (-1).
