# Supplementary material for: Cellular Expression of Smarca4 (Brg1)-regulated Genes in Zebrafish Retinas
Source: BMC Dev Biol. 2011 Jul 14;11:45. doi: 10.1186/1471-213X-11-45 (PMC3155967; doi:10.1186/1471-213X-11-45)
Supplement: Additional file 5 — Table S4. The PCR primers used for generation of riboprobes for in situ hybridization. The primers were designed by Primer3 using the approach as described in the Materials and Methods section. The symbol, name, Affy ID, Genbank accession number of their corresponding genes are listed. The primer sequences and the size of the PCR product, as amplified by the specific pair of primers, are also shown here. [file 1471-213X-11-45-S5.XLSX]

## Sheet: Sheet1
Gene Symbol*	Gene Name	Affy ID	Genbank Accession Number	Forward Primer Name	Forward Primer	Reverse Primer Name	Reverse Primer	Product Size
olfm2	olfactomedin 2	Dr.10562.1.A1_at	NM_212717	olfm2-1F	ATCATCCGACATCGACCTCA	olfm2-1R	GCTCCGTCCATTTATCAGTACC	600
rlbp1l	retinaldehyde binding protein 1a	Dr.11085.1.A1_at	NM_200705	rlbp1l-1F	CTTGTGACGGCAGAGAAACA	rlbp1l-1R	TTAGACTCGACAGGCTGGAAA	503
guk1	guanylate kinase 1	Dr.11305.1.A1_at	NM_200724	guk1-1F	TACAGAAGCGACTGGAAGCA	guk1-1R	TTCAAACCCTTTGACTATGTGG	579
ndrg1	N-myc downstream regulated gene 1	Dr.12107.1.A1_at	NM_213348	ndrg1-1F	AATGCAGCACAGAGACATCG	ndrg1 -1R	GGCGATCCTTCACTCTTTCA	597
glra4b	glycine receptor, alpha 4b	Dr.12385.1.S1_at	BC085599	glra4b-1F	TCCGACTGAGGAGGAAACTG	glra4b-1R	TGCAGAGAGAACTTGTTGCAC	575
robo2	roundabout homolog 2	Dr.12403.1.S1_at	NM_131633	robo2-1F	CCACACGGAAACACAAAGG	robo2-1R	ACGTTTCGAAAGACCACTGC	597
irx7	iroquois homeobox protein 7	Dr.12603.1.S1_at	NM_131881	irx7-1F	AAGATCATGCTTGCCATCGT	irx7-1R	ACGTTCCTGACGGACTCAAA	592
foxn4	forkhead box N4	Dr.13699.1.S1_at	NM_131099	foxn4-1F	TGGAAGCATTAGGGACTCTCA	foxn4-1R	TTGGCAACACACCCATAGTC	671
bhlhe22 (bhlhb5)	basic helix-loop-helix family, member e22	Dr.13843.1.S1_at	NM_200955	bhlhb5-1F	TTTAAGTGCTGGTGAGCGTG	bhlhb5-1R	CATCAACACATACAAATGCCC	599
barhl2 (B-H2)	BarH-like 2	Dr.16934.1.A1_at	NM_205740	B-H2-1F	GCATCAGGCCCAAACTAGAA	B-H2-1R	GTTTAGTGCCGGTTGTCCC	580
vangl1	vang-like 1	Dr.17172.1.A1_at	NM_205750	vangl1-1F	TCCTCCTGCTGCTGTCCTAT	vangl1-1R	GTGAACGCCTCCTCTACTGC	532
dtnbp1	dystrobrevin binding protein 1a	Dr.17477.1.S1_at	NM_201134	dtnbp1-1F	CCACCCAGAGGAAACACAAT	dtnbp1-1R	CCCGCCAGCTCAGTGTAT	581
lmo4l	LIM domain only 4, like	Dr.19236.1.S1_at	NM_212689	lmo4l-1F	GAGAACTCTGATCCCGAGTGA	lmo4l-1R	TGGAGCAAATGTCTCTGGAA	586
cdh11	cadherin 11, osteoblast	Dr.251.1.S1_at	NM_131214	cdh11-1F	CGATGACAACTCTTAACGTTCG	cdh11-1R	AAGAGGACCTGTTTGGACGA	600
elovl4	elongation of very long chain fatty acids (FEN1/Elo2, SUR4/Elo3, yeast)-like 4	Dr.25442.1.A1_at	NM_199972	elovl4-1F	GATGGTGTCACGGCTTCATA	elovl4-1R	GACGTTGCAAATCACGAGAA	586
ctbp2	C-terminal binding protein 2	Dr.2550.1.S1_s_at	NM_131715	ctbp2-1F	AGCACCAGCTCAGAAACCAC	ctbp2-1R	AGCCAACCTGACTGGAGTTG	578
irx4a	iroquois homeobox protein 4a	Dr.25775.1.S1_at	NM_205698	irx4a-1F	CAGCTCGTTAAACCAGACGA	irx4a-1R	CCAGGAGATCTGTGCATGTG	576
rho	rhodopsin	Dr.354.1.S1_at	NM_131084	rho-1F	CCCGTCTTCATGACCCTG	rho-1R	TTGCCTTGAATACATGCCTC	583
id2a (id2)	inhibitor of DNA binding 2, dominant negative helix-loop-helix protein, a	Dr.5428.1.S1_at	NM_201291	id2-1F	GACTCCAATTCGGCGATAAC	id2-1R	AAAGTCCAGTCCTTCATGTGC	587
sv2b	synaptic vesicle glycoprotein 2 b	Dr.5980.2.A1_at	XM_001340144	sv2b-1F	GAAAGTGTTCCATCGGGAAA	sv2b-1R	ATTCCAGGCTGCTACGCTAA	544
wnt11	wingless-type MMTV integration site family, member 11	Dr.605.1.S1_at	NM_001144804	wnt11-1F	GATGAATTTCACGAGCTGGAC	wnt11-1R	TCAGGCTGAAATGCATGG	588
six3a	sine oculis homeobox homolog 3a	Dr.616.1.S1_at	NM_131362	six3a-1F	TCAAGCGCTTTCAATGGAC	six3a-1R	ATAAGCGCTGGACTGGAAAC	680
calb2l	calbindin 2, like	Dr.7048.1.A1_at	NM_200718	calb2l-1F	AGTTGGACGCTCTCCTGAAG	calb2l-1R	AACTGGGCTGAAATGAAACG	572
ckmt1	creatine kinase, mitochondrial 1	Dr.771.1.S1_at	NM_198801	ckmt1-1F	GCGAGCTGGAGTCCATGTTA	ckmt1-1R	TCATCAGCATCTTCCACAAA	588
kal1a	Kallmann syndrome 1a sequence	Dr.8131.1.S1_at	NM_131358	kal1a-1F	GGCCTGTTCTCATGGGTAGT	kal1a-1R	TGATTCACAAGTTGGTCTCACA	600
aanat2	arylalkylamine N-acetyltransferase	Dr.8142.1.S1_at	NM_131411	aanat2-1F	TGGATCTGGCTGGGATAAAG	aanat2-1R	TCAACGCAGTAAACCACCAA	552
pbx1a	pre-B-cell leukemia transcription factor 1a	Dr.8172.1.S1_at	NM_131614 /// NM_131615	pbx1a-1F	CCAAATGCAGCTCAAACAGA	pbx1a-1R	TTGATGCCCTGTGGACTGTA	564
fzd8b	frizzled homolog 8b	Dr.8181.1.S1_at	NM_131553	fzd8b-1F	TCAGTTTACAGCGACGCAAG	fzd8b-1R	CAATTCATCAAGGCACATTCA	580
tfap2a	transcription factor AP-2 alpha	Dr.8506.1.S1_a_at	NM_176859	tfap2a-1F	CACGATTCACGGTTATATGAGG	tfap2a-1R	AGCTATTGCCAGCACAGGTT	600
nme2l	non-metastatic cells 2-like, protein (NM23B) expressed in	Dr.9836.1.S1_at	NM_199970	nme2l-1F	CTTGGACTGCCATCAAACAA	nme2l-1R	CAGACACCAGAAACAGTGGTG	575
rcv1	recoverin	Dr.9871.1.A1_at	NM_199964	rcv1-1F	TGCTAAGCTAAGCGGTCACA	rcv1-1R	TCACCCTCATCTGCATTTACC	579
gnat1	guanine nucleotide binding protein (G protein), alpha transducing activity polypeptide 1	Dr.9899.1.S2_at	NM_131868	gnat1-1F	CCACAGACACAGAGAACGTCA	gnat1-1R	TGTGCTCCTGACCTAAGCAA	683
* the symbol in the brackets are the previous gene symbol based on the affymetrix annotation file.
